# Supplementary material for: Expression of NGF/proNGF and Their Receptors TrkA, p75NTR and Sortilin in Melanoma
Source: Int J Mol Sci. 2022 Apr 12;23(8):4260. doi: 10.3390/ijms23084260 (PMC9032112; doi:10.3390/ijms23084260)
Supplement: Supplementary file 1 [file ijms-23-04260-s001.zip]

Archive with 1 entries (1 files):
- ijms-1681150-supplementary.pdf
